# Supplementary material for: CtWRKY41 Transcription Factor from Cynanchum thesioides Mediates Salt Stress Resistance and Controls Flowering Time
Source: Plants (Basel). 2025 Jun 4;14(11):1716. doi: 10.3390/plants14111716 (PMC12158058; doi:10.3390/plants14111716)
Supplement: Supplementary file 1 [file plants-14-01716-s001.zip]

Archive with 2 entries (2 files):
- RAW DATA.xlsx
- plants-3562120-supplementary.pdf
