# Supplementary material for: CtWRKY41 Transcription Factor from Cynanchum thesioides Mediates Salt Stress Resistance and Controls Flowering Time
Source: Plants (Basel). 2025 Jun 4;14(11):1716. doi: 10.3390/plants14111716 (PMC12158058; doi:10.3390/plants14111716)
Supplement: Supplementary file 1 [file plants-14-01716-s001.zip › RAW DATA.xlsx]

## Sheet: Sheet1
	WT-1(ct)	WT-2(ct)	WT-3(ct)	OE2-1(ct)	OE2-2(ct)	OE2-3(ct)	OE4-1(ct)	OE4-2(ct)	OE4-3(ct)	OE7-1(ct)	OE7-2(ct)	OE7-3(ct)
AtCAT1	23.16	23.58	23.54	21.92	22.25	22	21.62	21.42	21.58	21.34	21.19	21.02
AtPOD1	27.01	27.88	27.71	26.65	26.06	26.64	25.31	25.1	25.53	26.17	26	26.71
AtAPX1	28.85	28.61	28.01	26.07	26.93	26.64	25.58	25.88	26.64	26.61	26.19	26.67
AtRD22	27.62	27.51	27.76	25.67	25.94	25.4	27.27	26.44	26.42	26.5	26.04	26.04
AtNCED3	26.19	26.58	26.54	24	24.99	24.23	24.6	24.44	24.76	24.55	24.55	25.22
AtABI1	27.22	27.5	27.45	25.04	25.02	24.95	25.33	25.2	25.6	26.1	26.22	25.25
AtABI2	27.32	27.24	27.33	25.31	25.89	25.16	26.61	26.17	26.64	25.81	25.3	25.48
AtSOS1	24.22	24.21	24.32	22.53	23.01	22.77	22.71	23.15	23.13	23.11	23.24	23.18
AtFT	25.45	25.66	25.62	27.07	27.09	27.15	27.79	27.71	27.77	27.11	27.27	27.27
AtFLC	24.42	24.47	24.35	22.44	22.43	22.48	22.49	22.41	22.22	22.31	22.24	22.22
AtCO	29.42	29.97	29.39	28.99	28.43	28.49	28.49	28.41	28.3	28.31	28.24	28.3
AtSOC1	28.42	28.87	28.36	29.88	29.43	29.48	29.49	29.41	29.29	29.31	29.24	29.29
AtGA20OX	28.34	28.46	28.88	26.28	26.65	26.68	26.44	26.66	26.59	26.49	26.38	26.42
ACT7	17.57	17.78	17.54	17.87	17.58	17.75	17.97	17.47	17.85	17.48	17.37	17.59
	0h-salt-leaf(ct)			6h-salt-leaf(ct)			12h-salt-leaf(ct)			24h-salt-leaf(ct)
CtWRKY41	25.05	25.56	25.62	23.55	23.75	23.46	22.14	22.81	22.2	24.32	24.72	24.47
	0h-salt-root(ct)			6h-salt-root(ct)			12h-salt-root(ct)			24h-salt-root(ct)
CtWRKY41	26.34	26.18	26.64	23.24	23.72	23.16	23.44	23.75	23.52	24.78	24.69	24.91
	0h-drought-leaf(ct)			6h-drought-leaf(ct)			12h-drought-leaf(ct)			24h-drought-leaf(ct)
CtWRKY41	25.15	25.26	25.02	24.41	24.56	24.32	23.87	24.02	23.83	24.08	23.98	23.71
	0h-drought-root(ct)			6h-drought-root(ct)			12h-drought-root(ct)			24h-drought-root(ct)
CtWRKY41	26.12	26.25	26.04	25.43	25.4	25.18	25.18	24.53	25.07	25.13	25.18	25.1
	ABA-0h-leaf(ct)			ABA-6h-leaf(ct)			ABA-12h-leaf(ct)			ABA-24h-leaf(ct)
CtWRKY41	25.28	25.27	25.55	24.45	24.54	24.15	24.45	24.54	24.15	23.22	23.76	23.37
	ABA-0h-root(ct)			ABA-6h-root(ct)			ABA-12h-root(ct)			ABA-24h-root(ct)
CtWRKY41	25.28	25.27	25.55	24.45	24.54	24.15	24.45	24.54	24.15	23.22	23.76	23.37
	microspore stage(ct)			tetrad stage(ct)			mononuclear stage(ct)			maturation stage(ct)
CtWRKY41	23.46	23.09	23.73	22.62	22.04	22.46	23.39	23.18	23.21	24.65	24.72	24.84
